# Supplementary material for: Mitochondrial haplogroup R offers protection against obesity in Kuwaiti and Qatari populations
Source: Front Endocrinol (Lausanne). 2024 Oct 11;15:1449374. doi: 10.3389/fendo.2024.1449374 (PMC11502345; doi:10.3389/fendo.2024.1449374)
Supplement: Supplementary file 1 [file Table1.xlsx]

## Sheet: Supplementary Table 1
Qatari Sample ID
SRR2125250
SRR2125263
SRR2125276
SRR2125277
SRR2125278
SRR2125279
SRR2125280
SRR2125281
SRR2125282
SRR2125283
SRR2125284
SRR2125285
SRR2125286
SRR2125287
SRR2125288
SRR2125289
SRR2125290
SRR2125291
SRR2125292
SRR2125293
SRR2125294
SRR2125295
SRR2125296
SRR2125298
SRR2125299
SRR2125300
SRR2125301
SRR2125318
SRR2125319
SRR2125321
SRR2125323
SRR2125324
SRR2125325
SRR2125326
SRR2125327
SRR2125328
SRR2125329
SRR2125330
SRR2125333
SRR2125334
SRR2125335
SRR2125336
SRR2125338
SRR2125339
SRR2125340
SRR2125341
SRR2125342
SRR2125343
SRR2125344
SRR2125345
SRR2125346
SRR2125347
SRR2125348
SRR2125349
SRR2125350
SRR2125351
SRR2125352
SRR2125353
SRR2125354
SRR2125355
SRR2125356
SRR2125357
SRR2125358
SRR2125359
SRR2125360
SRR2125361
SRR2125362
SRR2125363
SRR2125364
SRR2125365
SRR2125366
SRR2125367
SRR2125368
SRR2125369
SRR2125370
SRR2125371
SRR2125372
SRR2125373
SRR2125374
SRR2125375
SRR2125376
SRR2125377
SRR2125378
SRR2125379
SRR2125380
SRR2125381
SRR2125382
SRR2125383
SRR2125384
SRR2125385
SRR2125386
SRR2125387
SRR2125388
SRR2125389
SRR2125390
SRR2125391
SRR2125392
SRR2125393
SRR2125394
SRR2125395
SRR2125396
SRR2125397
SRR2125398
SRR2125399
SRR2125400
SRR2125401
SRR2125402
SRR2125403
SRR2125404
SRR2125405
SRR2125406
SRR2125407
SRR2125408
SRR2125409
SRR2125410
SRR2125411
SRR2125412
SRR2125413
SRR2125414
SRR2125415
SRR2125416
SRR2125417
SRR2125418
SRR2125419
SRR2125420
SRR2125421
SRR2125422
SRR2125423
SRR2125424
SRR2125425
SRR2125427
SRR2125428
SRR2125429
SRR2125430
SRR2125431
SRR2125432
SRR2125433
SRR2125434
SRR2125435
SRR2125436
SRR2130361
SRR2130363
SRR2130364
SRR2130365
SRR2130366
SRR2130367
SRR2130368
SRR2130369
SRR2130370
SRR2130371
SRR2130372
SRR2130373
SRR2130375
SRR2130377
SRR2130378
SRR2130380
SRR2130381
SRR2130382
SRR2130383
SRR2130384
SRR2130385
SRR2130386
SRR2130387
SRR2130388
SRR2130389
SRR2130390
SRR2130391
SRR2130392
SRR2130393
SRR2130394
SRR2130395
SRR2130396
SRR2130397
SRR2130398
SRR2130399
SRR2130400
SRR2130401
SRR2130402
SRR2130403
SRR2130404
SRR2130405
SRR2130406
SRR2130407
SRR2130408
SRR2130409
SRR2130410
SRR2130411
SRR2130412
SRR2130413
SRR2130414
SRR2130415
SRR2130416
SRR2130417
SRR2130418
SRR2130419
SRR2130420
SRR2130421
SRR2130422
SRR2130423
SRR2130424
SRR2130425
SRR2130426
SRR2130427
SRR2130428
SRR2130429
SRR2130430
SRR2130431
SRR2130432
SRR2130433
SRR2130434
SRR2130435
SRR2130436
SRR2130437
SRR2130438
SRR2130439
SRR2130440
SRR2130441
SRR2130442
SRR2130443
SRR2130444
SRR2130445
SRR2130446
SRR2130447
SRR2130448
SRR2130449
SRR2130450
SRR2130451
SRR2130452
SRR2130453
SRR2130454
SRR2130455
SRR2130456
SRR2130457
SRR2130458
SRR2130459
SRR2130460
SRR2130461
SRR2130462
SRR2130463
SRR2130464
SRR2130465
SRR2130466
SRR2130467
SRR2130468
SRR2130469
SRR2130470
SRR2130471
SRR2130472
SRR2130473
SRR2130474
SRR2130475
SRR2130476
SRR2130477
SRR2130478
SRR2130479
SRR2130480
SRR2130481
SRR2130482
SRR2130483
SRR2130484
SRR2130485
SRR2130486
SRR2130487
SRR2130488
SRR2130489
SRR2130490
SRR2130491
SRR2130492
SRR2130493
SRR2130494
SRR2130495
SRR2130496
SRR2130497
SRR2130498
SRR2130499
SRR2130500
SRR2130501
SRR2130502
SRR2130503
SRR2130504
SRR2130505
SRR2130506
SRR2130507
SRR2130508
SRR2130509
SRR2130510
SRR2130511
SRR2130512
SRR2130513
SRR2130514
SRR2130515
SRR2130516
SRR2130517
SRR2130518
SRR2130519
SRR2130520
SRR2130521
SRR2130522
SRR2130523
SRR2130524
SRR2130525
SRR2130526
SRR2130527
SRR2130528
SRR2130529
SRR2130530
SRR2130531
SRR2130532
SRR2130533
SRR2130534
SRR2130535
SRR2130536
SRR2130537
SRR2130538
SRR2130539
SRR2130540
SRR2130541
SRR2130542
SRR2130543
SRR2130544
SRR2130545
SRR2130546
SRR2130547
SRR2130548
SRR2130549
SRR2130550
SRR2130551
SRR2130552
SRR2130553
SRR2130554
SRR2130555
SRR2130556
SRR2130557
SRR2130558
SRR2130559
SRR2130560
SRR2130561
SRR2130562
SRR2130563
SRR2130564
SRR2130565
SRR2130566
SRR2130567
SRR2130568
SRR2130569
SRR2130570
SRR2130571
SRR2130572
SRR2130573
SRR2130574
SRR2130575
SRR2130576
SRR2130577
SRR2130578
SRR2130579
SRR2130580
SRR2130581
SRR2130582
SRR2130583
SRR2130584
SRR2130585
SRR2130586
SRR2130587
SRR2130588
SRR2130589
SRR2130590
SRR2130591
SRR2130592
SRR2130593
SRR2130594
SRR2130595
SRR2130596
SRR2130597
SRR2130598
SRR2130599
SRR2130600
SRR2130601
SRR2130602
SRR2130603
SRR2130604
SRR2130605
SRR2130606
SRR2130607
SRR2130608
SRR2130609
SRR2130610
SRR2130611
SRR2130612
SRR2130613
SRR2130614
SRR2130615
SRR2130616
SRR2130617
SRR2130618
SRR2130619
SRR2130620
SRR2130621
SRR2130622
SRR2130623
SRR2130624
SRR2130625
SRR2130626
SRR2130627
SRR2130628
SRR2130629
SRR2130630
SRR2130631
SRR2130632
SRR2130633
SRR2130634
SRR2130635
SRR2130636
SRR2130637
SRR2130638
SRR2130639
SRR2130640
SRR2130641
SRR2130642
SRR2130643
SRR2130644
SRR2130645
SRR2130646
SRR2130647
SRR2130648
SRR2130649
SRR2130650
SRR2130651
SRR2130652
SRR2130653
SRR2130654
SRR2130655
SRR2130656
SRR2130657
SRR2130658
SRR2130659
SRR2130660
SRR2130661
SRR2130662
SRR2130663
SRR2130664
SRR2130665
SRR2130666
SRR2130667
SRR2130668
SRR2130669
SRR2130670
SRR2130671
SRR2130672
SRR2130673
SRR2130674
SRR2130675
SRR2130676
SRR2130677
SRR2130678
SRR2130679
SRR2130680
SRR2130681
SRR2130682
SRR2130683
SRR2130684
SRR2130685
SRR2130686
SRR2130687
SRR2130688
SRR2130689
SRR2130690
SRR2130691
SRR2130692
SRR2130693
SRR2130694
SRR2130695
SRR2130696
SRR2130697
SRR2130698
SRR2130699
SRR2130700
SRR2130701
SRR2130702
SRR2130703
SRR2130704
SRR2130705
SRR2130706
SRR2130707
SRR2130708
SRR2130709
SRR2130710
SRR2130711
SRR2130712
SRR2130713
SRR2130714
SRR2130715
SRR2130716
SRR2130717
SRR2130718
SRR2130719
SRR2130720
SRR2130721
SRR2130722
SRR2130723
SRR2130724
SRR2130725
SRR2130726
SRR2130727
SRR2130728
SRR2130729
SRR2130730
SRR2130731
SRR2130732
SRR2130733
SRR2130734
SRR2130735
SRR2130736
SRR2130737
SRR2130738
SRR2130739
SRR2130740
SRR2130741
SRR2130742
SRR2130743
SRR2130744
SRR2130745
SRR2130746
SRR2130747
SRR2130748
SRR2130749
SRR2130750
SRR2130751
SRR2130752
SRR2130753
SRR2130754
SRR2130755
SRR2130756
SRR2130757
SRR2130758
SRR2130759
SRR2130760
SRR2130761
SRR2130762
SRR2130763
SRR2130764
SRR2130765
SRR2130766
SRR2130767
SRR2130768
SRR2130769
SRR2130770
SRR2130771
SRR2130772
SRR2130773
SRR2130774
SRR2130775
SRR2130776
SRR2130777
SRR2130778
SRR2130779
SRR2130780
SRR2130781
SRR2130782
SRR2130783
SRR2130784
SRR2130785
SRR2130786
SRR2130787
SRR2130788
SRR2130789
SRR2130790
SRR2130791
SRR2130792
SRR2130793
SRR2130794
SRR2130795
SRR2130796
SRR2130797
SRR2130798
SRR2130799
SRR2130800
SRR2130801
SRR2130802
SRR2130803
SRR2130804
SRR2130805
SRR2130806
SRR2130807
SRR2130808
SRR2130809
SRR2130810
SRR2130811
SRR2130812
SRR2130813
SRR2130814
SRR2130815
SRR2130816
SRR2130817
SRR2130818
SRR2130819
SRR2130820
SRR2130821
SRR2130822
SRR2130823
SRR2130824
SRR2130825
SRR2130826
SRR2130827
SRR2130828
SRR2130829
SRR2130830
SRR2130831
SRR2130832
SRR2130833
SRR2130834
SRR2130835
SRR2130836
SRR2130837
SRR2130838
SRR2130839
SRR2130840
SRR2130841
SRR2130842
SRR2130843
SRR2130844
SRR2130845
SRR2130846
SRR2130847
SRR2130848
SRR2130849
SRR2130850
SRR2130851
SRR2130852
SRR2130853
SRR2130854
SRR2130855
SRR2130856
SRR2130857
SRR2130858
SRR2130859
SRR2130860
SRR2130861
SRR2130862
SRR2130863
SRR2130864
SRR2130865
SRR2130866
SRR2130867
SRR2130868
SRR2130869
SRR2130870
SRR2130871
SRR2130872
SRR2130873
SRR2130874
SRR2130875
SRR2130876
SRR2130877
SRR2130878
SRR2130879
SRR2130880
SRR2130881
SRR2130882
SRR2130883
SRR2130884
SRR2130885
SRR2130886
SRR2130887
SRR2130888
SRR2130889
SRR2130890
SRR2130891
SRR2130892
SRR2130893
SRR2130894
SRR2130895
SRR2130896
SRR2130897
SRR2130898
SRR2130899
SRR2130900
SRR2130901
SRR2130902
SRR2130903
SRR2130904
SRR2130905
SRR2130906
SRR2130907
SRR2130908
SRR2130909
SRR2130910
SRR2130911
SRR2130912
SRR2130913
SRR2130914
SRR2130915
SRR2130916
SRR2130917
SRR2130918
SRR2130919
SRR2130920
SRR2130921
SRR2130922
SRR2130923
SRR2130924
SRR2130925
SRR2130926
SRR2130927
SRR2130928
SRR2130929
SRR2130930
SRR2130931
SRR2130932
SRR2130933
SRR2130934
SRR2130935
SRR2130936
SRR2130937
SRR2130938
SRR2130939
SRR2130940
SRR2130941
SRR2130942
SRR2130943
SRR2130944
SRR2130945
SRR2130946
SRR2130947
SRR2130948
SRR2130949
SRR2130950
SRR2130951
SRR2130952
SRR2130953
SRR2130954
SRR2130955
SRR2130956
SRR2130957
SRR2130958
SRR2130959
SRR2130960
SRR2130961
SRR2130962
SRR2130963
SRR2130964
SRR2130965
SRR2130966
SRR2130967
SRR2130968
SRR2130969
SRR2130970
SRR2130971
SRR2130972
SRR2130973
SRR2130974
SRR2130975
SRR2130976
SRR2130977
SRR2130978
SRR2130979
SRR2130980
SRR2130981
SRR5264029
SRR5264030
SRR5264031
SRR5264032
SRR5264033
SRR5264034
SRR5264035
